# Supplementary material for: Eating Behaviors of Children with Autism—Pilot Study, Part II
Source: Nutrients. 2021 Oct 28;13(11):3850. doi: 10.3390/nu13113850 (PMC8620859; doi:10.3390/nu13113850)
Supplement: Supplementary file 1 [file nutrients-13-03850-s001.zip]

Archive with 1 entries (1 files):
- nutrients-1425805-supplementary.pdf
